# Supplementary material for: Hand-Carried Ultrasonography Instrumentation in the Diagnosis of Temporomandibular Joint Dysfunction
Source: Methods Protoc. 2021 Nov 6;4(4):81. doi: 10.3390/mps4040081 (PMC8629014; doi:10.3390/mps4040081)
Supplement: Supplementary file 1 [file mps-04-00081-s001.zip]

Archive with 1 entries (1 files):
- mps-1334046-supplementary.pdf
